# Supplementary material for: Fecal and Environmental Shedding of Influenza A Virus in Brazilian Swine: Genomic Evidence of Recent Human-to-Swine Transmission
Source: Pathogens. 2025 Jul 31;14(8):753. doi: 10.3390/pathogens14080753 (PMC12388998; doi:10.3390/pathogens14080753)
Supplement: Supplementary file 1 [file pathogens-14-00753-s001.zip]

Archive with 1 entries (1 files):
- pathogens-3772411-supplementary.pdf
